# Supplementary material for: Neonatal Plasma Exosomes Contribute to Endothelial Cell-Mediated Angiogenesis and Cardiac Repair after Acute Myocardial Infarction
Source: Int J Mol Sci. 2023 Feb 6;24(4):3196. doi: 10.3390/ijms24043196 (PMC9959818; doi:10.3390/ijms24043196)
Supplement: Supplementary file 1 [file ijms-24-03196-s001.zip]

Archive with 8 entries (8 files):
- ijms-2180014-supplemental figures_proof.pdf
- ijms-2180014-Supplementary Table S1.xlsx
- ijms-2180014-Supplementary Table S2.xlsx
- ijms-2180014-Supplementary Table S3.xlsx
- ijms-2180014-Supplementary Table S4.xlsx
- ijms-2180014-Supplementary Table S5.xlsx
- ijms-2180014-Supplementary Table S6.xlsx
- ijms-2180014-Supplementary Table S7.xlsx
