# Supplementary material for: Neonatal Plasma Exosomes Contribute to Endothelial Cell-Mediated Angiogenesis and Cardiac Repair after Acute Myocardial Infarction
Source: Int J Mol Sci. 2023 Feb 6;24(4):3196. doi: 10.3390/ijms24043196 (PMC9959818; doi:10.3390/ijms24043196)
Supplement: Supplementary file 1 [file ijms-24-03196-s001.zip › ijms-2180014-Supplementary Table S1.xlsx]

## Sheet: Supplementary Table 1
Supplementary Table 1 Ligand and receptor dataset of mouse developed from the cell-cell interactions database.
Ligand dataset	Receptor dataset
Dhrs7c	Alpi
Lcn10	Cdh13
Pglyrp1	Bst1
Pglyrp4	Aoc2
Pglyrp3	Akp3
Fgf18	Alppl2
Cntf	Cd226
Apoc4	Cd276
Muc2	Cd320
Sycn	Cd70
Nptx1	Cd9
Spesp1	Cd151
Mettl7b	Gas1
Dhrsx	Thy1
Ctrc	Fap
Sdf2l1	Opcml
Asah2	Folr4
Car10	Vpreb1
Mpped1	Cercam
Ulbp1	Astl
Cela3b	Ly6h
Gm13011	Omg
Plg	Ggt5
Hgf	Nrn1l
Fga	Sprn
Il2	Lypd4
Lep	Lypd1
Apoa1	Spaca4
Fgb	Ntng2
Fgg	Dpep3
Saa2	Ntng1
Ins2	Prss21
Pdgfb	Alcam
Igf1	Ptprj
Ngf	Tigit
Epo	Adrbk1
Ccl12	Grip1
Pgf	Aqp1
Edn1	Hcst
A2m	H2-K1
Apoa2	H2-D1
Crp	Gm8909
Inhba	H2-Bl
Pf4	Gm10499
Il10	H2-Q4
Pdgfa	H2-Q6
Il13	H2-Q7
Il4	H2-Q10
Tg	H2-Q1
Ttr	H2-Q2
Fshb	H2-T23
Gdnf	Gm7030
Lhb	L1cam
Lta	Plscr4
Ntf5	Ppap2b
Pomc	Vcam1
Pthlh	Trabd2b
Thpo	Aoc3
Lgi1	Tmem52b
Kiss1	Kcna5
Fgf3	Klb
Vegfb	Kl
Cxcl1	Ankar
Il17a	Btnl2
Il7	Cdh5
Lif	Gpnmb
Csf3	H2-M3
Cxcl10	Kcnj10
Adm	Kcnj8
Gdf15	Mag
Nucb2	Mrap
Spp1	Mrap2
Tff1	Panx1
Angpt1	Slc2a2
Figf	Slc39a1
Cga	Tmed1
Sst	Trdn
Angpt2	Znrf3
Bmp2	Vstm2b
Ccl2	Ebag9
Ccl4	Ecscr
Csf2	Wscd2
Gast	Ldlrad2
Ifnb1	Enpp7
Il17b	Hs6st3
Il24	Rdh8
Il5	4833403I15Rik
Il9	Nptxr
Ntf3	Ptprcap
Ppy	Jam3
Il11	Icam2
Cxcl13	Icam4
Inhbb	Icam5
Mdk	Tspan8
Mia	Adam15
Vip	Adam17
Vegfc	Adam2
Fgf7	Adam23
Fgf4	Adam9
F7	Cadm1
Ren1	Cspg5
C3	Dll1
Agt	Icosl
Nppa	Jag1
Pla2g1b	Lingo1
Retn	Adam10
Pcsk9	Adam22
Idua	Amica1
Hc	Crtam
Agrp	Dll3
Gdf2	Dll4
Slurp1	Jag2
Angptl3	Lrrc4b
Apoa5	Selplg
Kng1	Syndig1
Pdyn	Cmtm2b
Avp	Cmtm3
Gdf1	Cmtm4
Gdf6	Cmtm5
Gdf9	Cmtm6
Gnrh1	Cmtm7
Hcrt	Cmtm8
Il17f	Tspan4
Nodal	Cd40lg
Rspo1	Mill2
Rspo4	Ms4a1
Gdf3	Izumo1
Mstn	Vtcn1
Grem1	Mfi2
Srpx2	Cntn2
Tac2	Cntn1
Amh	Cntn4
Bmp15	Mdga1
Dhh	Cntn5
Insl3	Cntn3
Prok2	Efna1
Ide	Efna2
Bmp3	Efna3
Cxcl2	Efna4
Oxt	Efna5
Rln1	Efnb1
Gm6484	Efnb2
Calca	Efnb3
Cytl1	Hfe
Inhbc	Sema3b
Apof	Sema3d
Chgb	Hnf4a
Clec11a	Hnf4g
Crh	Esr1
Gal	Ar
Gdf10	Esr2
Ghrl	Esrrb
Gip	Esrrg
Guca2a	Nr0b1
Inhbe	Nr0b2
Lrg1	Nr1d1
Manf	Nr1d2
Mbl2	Nr1h2
Nenf	Nr1h3
Reg1	Nr1h4
Scg2	Nr1i2
Scgb3a1	Nr1i3
Vgf	Nr2c1
Lbp	Nr2c2
Penk	Nr2e1
Cck	Nr2e3
Ace	Nr2f1
Adm2	Nr2f2
Apln	Nr2f6
Artn	Nr3c1
a	Nr3c2
Bmp10	Nr4a1
Bmp6	Nr4a2
Bmp8a	Nr4a3
Ccl1	Nr5a1
Ccl20	Nr5a2
Ccl22	Nr6a1
Ccl24	Pgr
Ccl25	Pgrmc2
Ccl27b	Ppara
Ccl3	Ppard
Cdnf	Pparg
Cer1	Rara
Cort	Rarb
Gh	Rarg
Cxcl5	Rora
Esm1	Rorb
Fam132a	Rorc
Fam132b	Rxra
Galp	Rxrb
Gdf11	Rxrg
Gdf7	Thra
Gpha2	Vdr
Iapp	Ahr
Ifna1	Aip
Ifne	Wrb
Il17c	Unc13b
Il20	Abcc8
Il22	Abcc9
Il25	Ackr2
Il34	Ackr3
Insl5	Ackr4
Lefty1	Acvr1
Nmb	Acvr1b
Nms	Acvr1c
Nmu	Acvr2a
Npb	Acvr2b
Npff	Acvrl1
Npw	Adcyap1r1
Nxph1	Adipor1
Nxph3	Adipor2
Ostn	Adora1
Pmch	Adora2a
Pnoc	Adora2b
Prlh	Adora3
Prok1	Adra1a
Pspn	Adra1b
Qrfp	Adra1d
Retnlb	Adra2a
Rln3	Adra2b
Rspo2	Adra2c
Rspo3	Adrb1
Tac1	Adrb2
Tnfsf12	Adrb3
Tshb	Agtr1a
Tslp	Agtr2
Ucn	Alk
Ucn2	Amhr2
Uts2	Anpep
Uts2b	Antxr1
Ccl17	Antxr2
Ccl28	Aplnr
Dkk1	Apobr
Il18bp	Asgr1
Metrnl	Atp6ap2
Stc2	Atrn
Trh	Avpr1a
Angptl1	Avpr1b
Angptl2	Avpr2
Cxcl12	Axl
Edil3	Bcam
Grp	Bdkrb1
Inha	Bdkrb2
Nts	Bmpr1a
Pcsk1n	Bmpr1b
Pyy	Bmpr2
Slit1	Brs3
Slit3	Btla
Stc1	C3ar1
Pdgfc	C5ar1
Pdgfd	C5ar2
C1qtnf2	Calcr
C1qtnf4	Calcrl
Cxcl14	Casr
Grem2	Cckar
Il17d	Cckbr
Il27	Ccr1
Insl6	Ccr10
Ucn3	Ccr2
Angpt4	Ccr3
Fgf21	Ccr4
Fgf22	Ccr5
Nppc	Ccr6
Aimp1	Ccr7
Anxa1	Ccr8
Anxa7	Ccr9
Ap2m1	Ccrl2
Apol8	Cd160
Areg	Cd2
Bdnf	Cd244
Bmp5	Cd247
C1qbp	Cd27
Ccl5	Cd300a
Cklf	AF251705
Ctf1	Cd36
Cx3cl1	Cd3d
Egf	Cd3e
Fam3b	Cd3g
Fam3c	Cd40
Oit1	Cd44
Fasl	Cd55
Fgf11	Cd7
Fgf2	Cd80
Flt3l	Cd84
Fndc5	Cd86
Gfer	Cd93
Gphb5	Celsr1
Gpi1	Celsr2
Hdgf	Celsr3
Hilpda	Chrm1
Hmgb2	Chrm2
Ifnk	Chrm3
Igf2	Chrm4
Il12a	Chrm5
Il15	Chrna1
Il16	Chrna2
Il18	Chrna3
Il19	Chrna4
Il1a	Chrna5
Il1b	Chrna6
Il1f10	Chrna7
Il33	Chrnb1
Il1f6	Chrnb2
Il1f8	Chrnb4
Il1f9	Chrne
Il1f5	Chrng
Kitl	Clec1b
Ltb	Cd209a
Mif	Clec7a
Nampt	Cmklr1
S100a13	Cnr1
S100a14	Cnr2
S100a4	Cntfr
S100a8	Colec12
S100a9	Cr2
Sectm1a	Crhr1
Slit2	Crhr2
Tdgf1	Csf1r
Tgfa	Csf2ra
Thnsl2	Csf2rb
Tnf	Csf3r
Tnfsf10	Cubn
Tnfsf13	Cul5
Tnfsf13b	Cx3cr1
Tnfsf14	Cxadr
Tnfsf18	Cxcr1
Tnfsf4	Cxcr2
Tnfsf8	Cxcr3
Txlna	Cxcr4
Yars	Cxcr5
Prss38	Cxcr6
Prss37	Cysltr1
Btbd17	Cysltr2
Iglon5	Dcc
Otol1	Ddr1
Igip	Ddr2
Clca3	Dner
Serpine3	Dpp4
Ism1	Drd1a
C1qtnf9	Drd2
Gm17365	Drd3
Hhla1	Drd4
1700029I15Rik	Drd5
Gm6537	Eda2r
Masp2	Edar
Rnaset2a	Ednra
Mfng	Ednrb
Islr	Egfr
Lect2	Epha1
Adamdec1	Epha10
Pla2g10	Epha2
Rs1	Epha3
Klk10	Epha4
Treh	Epha5
Pi15	Epha6
Hyal3	Epha7
Angptl7	Epha8
Calu	Ephb1
Xpnpep2	Ephb2
Klk8	Ephb3
Spink4	Ephb4
Cst8	Ephb6
Cuta	Epor
Ctsl	Erbb2
Megf6	Erbb3
Entpd5	Erbb4
Car11	F2r
Clec3a	F2rl1
Creg1	F2rl2
Scrg1	F2rl3
Gpx5	Fas
Serpini2	Fcamr
Lyzl6	Fcer1a
C1ql1	Fcer1g
Cst7	Fcgrt
Prss23	Ffar1
Nxph2	Ffar2
Nxph4	Ffar3
Apom	Ffar4
Matn4	Fgfr1
Vnn1	Fgfr3
Fstl3	Fgfr4
Ly86	Fgfrl1
Wfdc6a	Flt1
Eppin	Flt3
Itgbl1	Flt4
Agr2	Folr1
Napsa	Fpr1
Cp	Fpr2
F8	Fshr
Lalba	Fzd1
C1ra	Fzd10
Hp	Fzd2
F9	Fzd3
F10	Fzd5
Cfd	Fzd6
F12	Fzd7
Plau	Fzd8
Plat	Fzd9
Cfb	Gabbr1
Spink3	Gabbr2
Serpinc1	Gabra1
Apoc2	Gabra2
C1qa	Gabra3
C1qb	Gabra4
C1qc	Gabra5
C9	Gabra6
Rbp4	Gabrb1
Ahsg	Gabrb2
Afp	Gabrb3
Gc	Galr1
Trf	Galr2
Ltf	Galr3
Hpx	Gcgr
Bglap	Gfra1
F11	Gfra2
Klkb1	Gfra3
Proc	Gfra4
Aldoa	Ghr
Clps	Ghrhr
Lcat	Ghsr
A1bg	Gipr
Shbg	Glp1r
Amy1	Glp2r
Apod	Gnrhr
Serpinb2	Gp6
Serpina5	Gpbar1
Serping1	Gpr1
F13b	Gpr101
Scg5	Gpr119
Serpina7	Gpr12
Serpind1	Gpr132
Csn2	Gpr135
Bche	Gpr139
Gsn	Gpr141
C2	Gpr142
Apoa4	Gpr143
Lipf	Gpr146
P4hb	Gpr149
Klk1	Gpr15
C8a	Gpr150
C8b	Gpr151
C8g	Gpr152
Try10	Gpr153
Csn3	Gpr156
Sftpb	Gpr157
Rnase1	Gpr158
Msmb	Gpr160
Serpina6	Gpr161
Cela2a	Gpr162
Elane	Gpr17
Cfh	Gpr171
Serpinf2	Gpr173
Igfbp1	Gpr174
Dbh	Gpr176
Ctsh	Gpr179
C1s	Gpr18
C4b	Gpr182
Nps	Gpr183
Spink8	Gpr19
Cfc1	Gpr20
Ear5	Gpr21
Acr	Gpr22
C7	Gpr25
Chga	Gpr26
Tfpi	Gpr27
Lipc	Gpr3
Scgb1a1	Gpr31b
F5	Gpr33
Pip	Gpr34
Gzma	Gpr35
C6	Gpr37
Prg2	Gpr37l1
Prf1	Gpr39
Cpa1	Gpr4
Cpb1	Gpr45
Cpa3	Gpr50
Cpn1	Gpr52
St6gal1	Gpr55
Pnlip	Gpr6
Dpep1	Gpr61
Pcsk2	Gpr62
Crisp2	Gpr63
Igfbp3	Gpr65
Igfbp2	Gpr68
Itih2	Gpr75
Itih1	Gpr82
Cel	Gpr83
Fst	Gpr84
Amy2a2	Gpr85
Tcn2	Gpr87
Pgc	Gpr88
Ibsp	Gprc5a
Lpo	Gprc5b
Gpx3	Gprc5c
Igfbp4	Gprc5d
Cpn2	Gprc6a
Proz	Gria1
Ces1d	Gria2
Car6	Gria3
Cbln1	Gria4
Igfbp6	Grid1
Dnase1	Grid2
Azgp1	Grik1
Ptx3	Grik2
Mst1	Grik3
Gif	Grik4
Aoah	Grik5
Cst10	Grin2a
Pcsk1	Grin2b
Rnase4	Grin2c
Try4	Grin2d
Pla2g5	Grin3a
Ctrl	Grin3b
Ptgds	Grm1
Nbl1	Grm2
Btd	Grm3
Afm	Grm4
Nptx2	Grm5
Cpa2	Grm6
Reg2	Grm7
Thbs3	Grm8
Rarres1	Grpr
Klk7	Gpr81
Gzmk	Niacr1
Camp	Hcrtr1
Ppt1	Hcrtr2
Gzmm	Hrh1
Crisp4	Hrh2
Pnliprp1	Hrh3
Pltp	Hrh4
Ctsw	Htr1a
Eddm3b	Htr1b
Spink7	Htr1d
Gpx6	Htr1f
Bpifb3	Htr2a
Bpifb4	Htr2b
Rnase9	Htr2c
Krtdap	Htr3a
Lyz1	Htr3b
B2m	Htr4
Npc2	Htr5a
Lcn6	Htr6
Srpx	Htr7
Lcn2	Hyal2
Htra4	Icam1
Htra3	Ifnar1
Tnfaip6	Ifnar2
Muc5ac	Ifngr1
Ctbs	Ifngr2
Oc90	Ifnlr1
Cfhr1	Igf1r
Hgfac	Igf2r
Itih3	Il10ra
Reg3b	Il10rb
Bsph1	Gm13305
Spag11b	Il12rb1
Fgl1	Il12rb2
Gm525	Il17ra
Galnt2	Il17rb
St3gal1	Il17rc
Hyal1	Il17rd
Fstl1	Il17re
Ovgp1	Il18r1
Pla2g7	Il1r1
Spp2	Il1r2
Prdx4	Il1rap
Mmrn1	Il1rl2
Pappa	Il20ra
Chit1	Il20rb
Nog	Il22ra1
Fgl2	Il22ra2
Wfdc2	Il23r
Fgfbp1	Il27ra
Habp2	Il2ra
Itih4	Il2rb
2610507B11Rik	Il2rg
Pon2	Il31ra
Cst6	Il3ra
Cartpt	Il4ra
Guca2b	Il5ra
Qpct	Il6ra
Gm1045	Il6st
Spink13	Il7r
Izumo4	Ildr1
Prss53	Insr
Tctn1	Insrr
Ceacam16	Itga11
Defb47	Itga2
Defb29	Itgal
Defb18	Itgax
Lepre1	Itgb2
Otogl	Itgb3
Svep1	Itgb5
Pkdcc	Itgb6
Pla1a	Itgb7
Arsi	Itpr2
Rnase13	Itpr3
Rnase12	Kdr
Rnase10	Kiss1r
Nhlrc3	Kit
Mettl24	Klrb1a
Pla2g2c	Klrc1
Sfrp5	Klrd1
Fndc7	Klrg1
C1ql3	Ldlr
Lipn	Lepr
Lipk	Lgr4
Cdcp2	Lgr5
Rnls	Lgr6
Lipm	Lhcgr
Ces4a	Lifr
1190007I07Rik	Lilra6
Dmkn	Lilrb4
Sfrp4	Lpar1
Ctrb1	Lpar2
Pm20d1	Lpar3
Spink14	Lpar4
Lcn12	Lpar5
Fstl4	Lpar6
Ces5a	Lrp1
Psapl1	Lrp12
Aadacl2	Lrp6
Notum	Lrp8
Prss54	Ltb4r1
Spint4	Ltb4r2
Tepp	Ltk
Cbln3	Ly75
Reg3g	Lyve1
Clpsl2	M6pr
Nxpe4	Marco
Fam180a	Mas1
Glipr1l1	Mc1r
Sbsn	Mc2r
Enpp6	Mc3r
Enho	Mc4r
Gm94	Mc5r
Glb1l	Mchr1
LOC102636769	Mertk
Ces3a	Met
Hhipl2	Mmd
Arsk	Mpl
Prss57	Mrc1
Olfml1	Mrgprd
Olfm4	Mrgpre
Fam150b	Mrgprf
6030468B19Rik	Mrgprg
Fam131a	Mrgprb2
Igfl3	Mrgprx2
Cxcl17	Mrgpra2a
Clec18a	Mrgpra2b
Creld2	Mrgprx1
Pamr1	Ms4a2
LOC102637189	Msr1
Fam150a	Mst1r
Abhd15	Mtnr1a
Itih5l-ps	Mtnr1b
Pate2	Musk
Chrdl2	Ngfr
Igsf10	Nmbr
Sostdc1	Nmur1
Zpbp2	Nmur2
Lipi	Notch1
Brinp3	Notch2
Vash1	Notch4
Strc	Npbwr1
1600012H06Rik	Npffr1
Prss42	Npffr2
Fam19a5	Npr1
Fam19a3	Npr2
Fam19a1	Npr3
Vmo1	Npsr1
C1ql2	Npy1r
Lyg2	Npy2r
Luzp2	Npy5r
Adck1	Nrp1
Serpina11	Nrp2
Oaf	Ntrk1
Itih5	Ntrk2
Fjx1	Ntrk3
Serpina9	Ntsr1
Oosp2	Ntsr2
Chsy1	Olr1
Gkn2	Opn1mw
Xylt1	Opn1sw
Lypd6	Opn3
C1ql4	Opn4
Wfdc8	Oprd1
Creg2	Oprk1
Cbln2	Oprl1
Serpina12	Oprm1
Glb1l2	Olfr714
Sulf2	Olfr518
Sulf1	Olfr17
Scube1	Olfr713
Scube3	Olfr519
Fam20c	Olfr287
4930503L19Rik	Olfr1123
Prss58	Olfr95
Lgi2	Olfr1510
Lgi4	Olfr1512
Lgi3	Olfr980
Lyg1	Olfr978
Vwde	Olfr979
Muc20	Olfr55
Prss35	Olfr63
Fstl5	Gm4461
Bpifb2	Olfr418-ps1
Defb19	Olfr218
Lrrc17	Olfr16
1700066M21Rik	Olfr370
Bmper	Olfr796
Dand5	Olfr1494
Pddc1	Olfr982
Draxin	Olfr1420
Hsd17b11	Olfr1490
Ly6g5b	Olfr417
1190002N15Rik	Olfr419
Acrbp	Olfr96
Lfng	Olfr744
Prss33	Olfr747
Bpifb6	Olfr745
Bpifc	Olfr323
Defb12	Olfr101
Plbd2	Olfr109
Otos	Olfr211
Angptl6	Olfr273
Rnase11	Olfr272
Vstm2a	Olfr270
Fibin	Olfr275
Spata20	Olfr309
Wfdc5	Olfr71
Agr3	Olfr301
Bpifb1	Olfr125
Sned1	Olfr43
Wfikkn2	Olfr362
Ntn5	Olfr412
Srcrb4d	Olfr20
Mzb1	Olfr1357
Tspear	Olfr3
Tsku	Olfr348
Fam172a	Olfr350
Cyb5d2	Olfr365
BC028528	Olfr355
Liph	Olfr24
Lcn9	Olfr351
Igfbpl1	Olfr354
Gm17252	Olfr357
Scg3	Olfr1496
Dnase2b	Olfr446
Smpdl3a	Olfr441
Smpdl3b	Olfr447
Frzb	Olfr13
Ggh	Olfr448
Nell1	Olfr705
Dnase1l2	Olfr701
Klk6	Olfr316
Rnase6	Olfr765
Leap2	Olfr520
D17Wsu104e	Olfr222
Nxpe3	Olfr11
Syap1	Olfr15
Pth2	Olfr715
Ptx4	Olfr716
Vwce	Olfr453
Bpifa2	Olfr452
Rspry1	Olfr1383
Arsg	Olfr91
Igsf21	Olfr90
Cpb2	Olfr267
Cndp1	Olfr166
Spaca7	Olfr167
Lyzl4	Olfr164
Art5	Olfr165
Fam19a4	Olfr155
Fam20a	Olfr31
Wfikkn1	Olfr224
Prap1	Olfr720
Mia2	Olfr314
Scgb3a2	Olfr56
Spaca5	Olfr1396
Il4i1	Olfr263
Pebp4	Olfr322
Gpx7	Olfr372
Cpxm1	Olfr402
Sdf2	Olfr410
Lgmn	Olfr411
Serpini1	Olfr1234
Cgref1	Olfr1240
Egfl8	Olfr1256
Ccdc3	Olfr1238
Bpifa3	Olfr32
Prss27	Olfr1201
Sdf4	Olfr1255
Fam213a	Olfr1257
Erp44	Olfr1211
Zpbp	Olfr1209
Pradc1	Olfr140
B230216G23Rik	Olfr1258
Fuca2	Olfr1230
Chrdl1	Olfr464
Gm128	Olfr1424
Bdh2	Olfr1423
Edem2	Olfr462
Colec11	Olfr984
Chid1	Olfr1428
Pla2g12b	Olfr1425
C1qtnf5	Olfr1509
C1qtnf1	Olfr1309
C1qtnf7	Olfr1303
C1qtnf3	Olfr1310
Reg4	Olfr728
Pla2g12a	Olfr727
Chia1	Olfr730
Brinp2	Olfr729
Twsg1	Olfr723
Cstl1	Olfr734
Sil1	Olfr733
Defb23	Olfr732
1500015O10Rik	Olfr722
Klk15	Olfr735
Chrd	Olfr1193
Cpvl	Olfr576
R3hdml	Olfr64
Lime1	Olfr66
Tor3a	Olfr65
Rnpep	Olfr557
Cst9	Olfr558
Ephx3	Olfr78
Ccdc134	Olfr568
2410131K14Rik	Olfr578
4930578C19Rik	Olfr577
4931414P19Rik	Olfr640
Vps37b	Olfr641
Siae	Olfr631
Myg1	Olfr571
Scpep1	Olfr574
Plac1	Olfr68
Glod4	Olfr69
Wfdc1	Olfr691
Muc5b	Olfr547
Npvf	Olfr618
Bpifa1	Olfr646
Ngrn	Olfr594
Obp2a	Olfr677
Scube2	Olfr671
Spink5	Olfr648
Nit2	Olfr556
Sar1a	Olfr592
Otor	Olfr552
Olfml3	Olfr685
Gkn1	Olfr554
Cbln4	Olfr669
Echdc1	Olfr666
Arl8b	Olfr658
Obp2b	Olfr569
Uggt1	Olfr692
Pla2g3	Olfr684
Pla2g2e	Olfr683
C1rl	Olfr504
Klk14	Olfr663
Ntm	Olfr76
Dkk3	Olfr198
Extl2	Olfr993
Dnajb9	Olfr1433
Dkk4	Olfr1020
Dkk2	Olfr1019
Ctsf	Olfr1111
Klk11	Olfr221
Fam198a	Olfr1445
Fetub	Olfr1467
Pcyox1	Olfr1444
Cpa4	Olfr1463
Psors1c2	Olfr368
Msra	Olfr1162
Metrn	Olfr73
Gnptg	Olfr1155
Dbnl	Olfr191
Dkkl1	Olfr183
Klk9	Olfr196
Klk12	Olfr187
Klk13	Olfr152
Pcolce2	Olfr1052
Mgat4a	Olfr172
Pla2g2d	Olfr177
Minpp1	Olfr195
Man2b2	Olfr180
Prg3	Olfr1157
Vwa7	Olfr1156
Klk5	Olfr1023
Bola1	Olfr1022
C2cd2	Olfr1028
Hyou1	Olfr1032
Klk4	Olfr1031
Wif1	Olfr1034
Lipg	Olfr502
Rfng	Olfr480
Cpq	Olfr1038-ps
Tll2	Olfr1086
Fcgbp	Olfr1093
Colec10	Olfr110
Il1rn	Olfr1151
Gusb	Olfr2
Ifng	Olfr449
Pth	Olfr1416
Fgf23	Olfr1414
Fgf17	Olfr802
Fgf8	Olfr791
Osm	Olfr803
Ccl21a	Olfr782
Prl	Olfr822
Ccl11	Olfr781
Ccl19	Olfr810
Tff2	Olfr821
Fgf15	Olfr790
Apob	Olfr792
Psap	Olfr308
Gdf5	Olfr420
Grn	Olfr231
Clcf1	Olfr429
Edn3	Olfr430
Nrtn	Olfr414
Il21	Olfr750
Adcyap1	Olfr986
Ghrh	Olfr220
Ifnl3	Olfr19
Tnfsf15	Olfr57
Xcl1	Olfr1352
Edn2	Olfr1356
Fgf5	Olfr39
Anxa5	Olfr873
Btc	Olfr854
Epgn	Olfr853
Ereg	Olfr832
Fgf12	Olfr151
Fgf14	Olfr874
Fgf16	Olfr147
Fgf20	Olfr878
Fgf6	Olfr145
Nrg2	Olfr26
Nrg3	Olfr924
Nrg4	Olfr985
Prdx5	Olfr967
S100b	Olfr935
Slc9a3r1	Olfr1099
Snx2	Olfr1100
Tyrobp	Olfr1104
Vcp	Olfr1045
Tor1a	Olfr1046
Pnp	Olfr1054
Serpina3n	Olfr1053
Serpina3c	Olfr1044
Serpina3m	Olfr459
Serpina3k	Olfr460
Ambp	Olfr1014
Ctsb	Olfr1006
Nme1	Olfr1502
Nme2	Olfr825
Ptgs1	Olfr1500
Crhbp	Olfr1497
Igfbp5	Osmr
Ctss	Oxgr1
Pon1	Oxtr
Hspa13	P2rx1
Cyp2j6	P2rx2
Nme3	P2rx3
Pon3	P2rx4
Slc25a25	P2rx5
Apoa1bp	P2rx6
Cyp2w1	P2rx7
Nudt9	P2ry1
Lat2	P2ry10
Ctsz	P2ry12
Sec14l3	P2ry13
Dpp7	P2ry14
Hpse	P2ry2
Igj	P2ry4
Il23a	P2ry6
Tnfsf12Tnfsf13	Paqr7
Apitd1	Paqr8
Fam65c	Pdgfra
Fbrs	Pdgfrb
Sbspon	Pkhd1
Efemp2	Pla2r1
Tinagl1	Plaur
Loxl2	Plxna3
Efemp1	Plxna4
Lama5	Plxnb1
Reln	Plxnb2
Colq	Plxnb3
Ltbp4	Plxnd1
Ltbp1	Prlhr
Fbln5	Prlr
Npnt	Procr
Vtn	Prokr1
Wnt4	Prokr2
Vwc2	Ptafr
Apoe	Ptch1
Lgals3bp	Ptgdr
Cilp	Gpr44
Papln	Ptger1
Frem1	Ptger2
Egflam	Ptger3
2300002M23Rik	Ptger4
Vit	Ptgfr
Adamtsl4	Ptgir
Ccdc80	Pth1r
Mamdc2	Pth2r
Kazald1	Ptprc
Smoc2	Ptprf
Smoc1	Ptprk
Ntn4	Ptprm
Fn1	Ptprn2
Serpine1	Ptpro
Vwf	Ptprr
Vegfa	Ptprs
Tgfb1	Ptpru
Thbs1	Pvrl1
Timp1	Pvrl2
Timp2	Qrfpr
Mmp13	Ramp1
Ang	Ramp2
Col4a3	Ramp3
Col5a1	Rgr
Lamb1	Rho
Bmp4	Robo1
Tgfb3	Robo4
Wnt1	Ror1
Tgfb2	Ror2
Adamts8	Ros1
Adamts5	Rpsa
Hsp90b1	Rrh
Thbs4	Rtn4r
Wisp1	Rtn4rl1
Mfge8	Rtn4rl2
Wnt2	Rxfp1
Lpl	Rxfp2
Adamts13	Rxfp3
Bmp1	Rxfp4
Wnt7a	Ryk
Ihh	S1pr1
Col3a1	S1pr2
Ecm1	S1pr3
Lama2	S1pr4
Lama4	S1pr5
Lamb2	Scara5
Myoc	Scarb1
Tgfbi	Scarf1
Wnt5a	Sctr
Lefty2	Sema4d
Wisp3	Sigmar1
Wnt10b	Slamf1
Wnt3	Slamf6
Shh	Slc1a5
Cthrc1	Slc20a1
Lama3	Slc20a2
Ndp	Slc22a17
Fgf10	Slc52a2
Pxdn	Smo
Wnt9a	Sorcs3
Ecm2	Sorl1
Lama1	Sort1
Ogn	Sstr1
Rarres2	Sstr2
Serpine2	Sstr3
Tnn	Sstr4
Wisp2	Sstr5
Egfl6	Stab1
Wnt16	Stab2
Wnt3a	Stra6
Wnt8a	Sucnr1
Wnt8b	Susd2
Wnt9b	Taar1
Bmp7	Taar2
Wnt11	Taar5
Wnt7b	Taar6
Col16a1	Taar8a
Cyr61	Taar9
Egfl7	Tacr1
Sfrp2	Tacr2
Wnt5b	Tacr3
Plscr1	Tas1r1
Ambn	Tas1r2
Ntn3	Tas1r3
Wnt6	Tas2r119
Fgf1	Tas2r114
Fgf9	Tas2r121
Glg1	Tas2r140
Mmp14	Tas2r118
Wnt10a	Tas2r137
Wnt2b	Tas2r136
Odam	Tas2r138
Col6a6	Tas2r139
Col6a5	Tas2r108
Matn2	Tas2r144
Ncan	Tas2r126
Adamts3	Tas2r131
Matn3	Tas2r120
Chad	Tas2r135
Coch	Tas2r130
Zg16	Tbxa2r
Mmp20	Tek
Kera	Tfr2
Crtap	Tfrc
Adamts2	Tgfbr1
Ntn1	Tgfbr2
Serpina1e	Thbd
Serpina1a	Tie1
Serpina1c	Tlr1
Serpina1b	Tlr2
Serpina1d	Tlr3
Cst3	Tlr4
Col1a1	Tlr5
Col2a1	Tlr6
Col4a1	Tlr7
Apcs	Tlr9
Apoh	Tmem123
Alb	Tnfrsf10b
Mmp1a	Tnfrsf11a
Slpi	Tnfrsf13b
Clec3b	Tnfrsf14
Col5a2	Tnfrsf17
Ctsd	Tnfrsf18
Dcn	Tnfrsf1a
Col1a2	Tnfrsf1b
Mmp2	Tnfrsf25
Mmp3	Tnfrsf4
Sod3	Tnfrsf8
Ctsg	Tnfrsf9
Mgp	Trem1
Mmp7	Trem2
Mmp10	Treml2
Sparc	Trhr
Frem3	Tshr
Rbp3	Tyro3
Hapln1	Unc5c
Lamc1	Uts2r
Col11a1	Vipr1
Col6a1	Vipr2
Col6a2	Vldlr
Col6a3	Vmn1r224
Col11a2	Vmn1r237
Nid1	Xcr1
Mmp9	Xpr1
Col9a1	Olfr435
Bgn	Abca1
Matn1	Abca7
Mmp8	Ace2
Fbln1	Ager
Prtn3	Agtrap
Mmp11	Amot
Tnc	Antxrl
Col8a2	Anxa9
Col5a3	Aoc1
Cfp	Asgr2
Lox	Atrnl1
Col4a5	Bambi
Sftpd	Btn1a1
Thbs2	Cd14
Fbn1	Cd163
Fbn2	Cd1d1
Timp3	Cd28
Chil1	Cd46
Col15a1	Cd47
Col18a1	Cd48
Tfpi2	Cd5
Comp	Cd5l
Lum	Cd6
Prelp	Cd69
Col4a4	Cd72
Mfap2	Cd74
Mfap4	Cd79a
Prss12	Cd79b
Adamts12	Cd8a
Adamts20	Cd8b1
Gpc5	Cfi
Adamtsl3	Cldn3
Fbln2	Cldn4
Hspg2	Clec1a
Col7a1	Clec4a2
A630081J09Rik	Clec4e
Col10a1	Clec5a
Col14a1	Cntnap1
Fmod	Crcp
Dpt	Crim1
Loxl1	Crlf1
Spock1	Cxcl16
Mfap5	Disp1
Lamb3	Ebi3
Lamc2	Ebp
Col4a6	Eng
Col9a3	Enpp1
Col9a2	Enpp2
Nid2	Enpp3
Sparcl1	Evi2a
Col19a1	Gabrd
Postn	Gabrg1
Pcolce	Gabrg2
Tpsb2	Gabrg3
Igfbp7	Gabrp
Impg1	Gabrq
Col24a1	Gabrr1
Col28a1	Gabrr2
Gfod2	Gabrr3
Fbln7	Gp1ba
Vwa2	Gp1bb
Prss36	Gpa33
Cpz	Gucy1a3
Olfml2a	Gucy1b3
Olfml2b	Gucy2e
Chadl	Gucy2f
Vwa1	Hfe2
Podnl1	Hhipl1
Amtn	H2-Oa
Ccbe1	H2-Ob
Muc6	H2-Aa
Adamtsl5	H2-Ab1
Thsd4	H2-Ea-ps
Otog	Igsf1
Otoa	Igsf6
Adamtsl2	Il13ra2
Hapln4	Il15ra
Cilp2	Il18rap
Aebp1	Il1rapl2
Sftpa1	Il21r
Col27a1	Kcnh1
Mmp21	Kcnh2
Gpc2	Kcnh3
Cpxm2	Kcnh4
Cpa6	Kcnh5
Adamtsl1	Kcnh8
Col22a1	Lag3
Fgfbp3	Lancl1
Ndnf	Lrp1b
Adamts17	Lrpap1
Adamts16	Lrrn2
Adamts15	Ly9
Adamts19	Ly96
Adamts18	Megf8
Ucma	Mr1
Adamts14	Nckap1l
Spock2	Neo1
Htra1	Nfam1
Tnr	Nlgn1
Emid1	Nlgn2
Bcan	Nlgn3
Hmcn1	Npc1l1
Amelx	Nrxn1
Mmp19	Ogfr
Epyc	Ogfrl1
Col12a1	Opn5
Timp4	Paqr3
Omd	Paqr4
Spock3	Paqr5
Sost	Paqr6
Spon2	Paqr9
Aspn	Pdgfrl
Emilin2	Pigr
Angptl4	Pkd1l3
Hapln2	Pkd2l1
Crispld2	Pkhd1l1
Mmp28	Plxdc1
Mmp27	Plxdc2
Adamts10	Plxna1
Mmrn2	Plxna2
Mmp25	Plxnc1
Mepe	Ptch2
Crtac1	Ptchd1
Enam	Ptchd2
Ltbp3	Ptchd3
Emilin3	Ptchd4
Col20a1	Ptpra
Adamts9	Ptprb
Optc	Ptpre
Adamts7	Ptprg
Adamts6	Ptprh
Mmp17	Ret
Gpc6	Rgma
Emilin1	Rgmb
Lamc3	Robo2
Calr	Scarf2
Ctgf	Sdc4
Tnxb	Sele
Dmp1	Sema4a
Nov	Sema4b
Sfrp1	Sema4c
Col4a2	Sema4f
Clu	Sema4g
Vcan	Sema5a
Cma1	Sema5b
Col8a1	Sema6a
Gpld1	Sema6b
Ltbp2	Sema6c
Hpse2	Sema6d
Nyx	Sema7a
Adipoq	Siglec5
Olfm1	Slamf7
Olfm2	Slamf8
Olfm3	Slamf9
Ptn	Slc40a1
Vwc2l	Sorcs1
Sema3a	Sorcs2
Sema3c	Sv2a
Sema3e	Tacstd2
Sema3f	Tapt1
Sema3g	Thrb
F2	Tlr8
Il12b	Tm2d1
Npy	Tmprss13
Csf1	Tmprss15
Fgf13	Tmprss2
Tnfsf11	Tmprss3
Fcnb	Tmprss4
Loxl3	Tmprss5
Loxl4	Tnfrsf19
Il6	Tpra1
	Trpv1
	Trpv4
	Vac14
	Cd200r1
	Chrna10
	Chrna9
	Chrnb3
	Chrnd
	Fcrl5
	Glra3
	Glrb
	Il13ra1
	Itga1
	Itga10
	Itga2b
	Itga3
	Itga4
	Itga7
	Itga8
	Itga9
	Itgad
	Itgae
	Itgam
	Lrp2
	Lrp4
	Neto1
	Neto2
	Notch3
	Reep2
	Traf2
	Abca12
	Abcg5
	Abcg8
	Amn
	App
	Atp1b1
	Atp1b3
	Bsg
	Cacna1a
	Cacnb1
	Cacng2
	Cacng3
	Cacng4
	Cacng5
	Cacng7
	Cacng8
	Cdh1
	Cdh2
	Cr1l
	Dpp10
	Dpp6
	Emp2
	F11r
	Itln1
	Kctd16
	Kctd8
	Lrrc4
	Mcoln1
	Myadm
	Nfasc
	Nrn1
	Nrxn2
	Rtp1
	Rtp2
	Rtp4
	Scn3b
	Shisa6
	Shisa9
	Slitrk5
	Stoml2
	Taok2
	Tm7sf2
	Trat1
	Tril
	Trpc1
	Trpv3
	Tspan14
	Tspan15
	Tspan32
	Tspan33
	Tspan5
	Tub
	Zfyve27
	Clec4f
	Crlf2
	Fcer2a
	Fcgr1
	Fcgr3
	Fcgr2b
	Fcgr4
	Fcrl1
	Mfsd7b
	Folr2
	Gfral
	Glra1
	Glra2
	Glra4
	Gucy2c
	Hbegf
	Igflr1
	Igsf11
	Il1rapl1
	Il9r
	Itga5
	Kir3dl1
	Lair1
	Ldlrad3
	Lmbr1l
	Lphn1
	Lphn3
	Lsr
	Ncr1
	Olfr1263
	Olfr229
	Oscar
	Pdcd1lg2
	Pilra
	Pilrb1
	Ptk7
	Ptprt
	Relt
	Ryr1
	Ryr2
	Slc7a1
	Tmem219
	Tnfrsf12a
	Tnfrsf13c
	Tnfrsf21
	Treml1
	Trpc7
	Trpm1
	Trpm5
	Trpm7
	Trpm8
	Unc5a
	Sbspon
	Efemp2
	Tinagl1
	Loxl2
	Efemp1
	Lama5
	Reln
	Colq
	Ltbp4
	Ltbp1
	Fbln5
	Npnt
	Vtn
	Wnt4
	Vwc2
	Apoe
	Lgals3bp
	Aplp1
	Adam11
	Impg2
	Tinag
	Dag1
	Fgfr2
	Fzd4
	Grin1
	Il1rl1
	Itgav
	Itgb1
	Itgb4
	Itgb8
	Lrp5
	Tgfbr3
	Zp2
	Cd4
	Dmbt1
	F3
	Ptprz1
	Spn
	Ssc5d
	Tnfrsf11b
	Itga6
	Agrn
	Anxa2
	Zp3
	Adipoq
	Olfm1
	Olfm2
	Olfm3
	Ptn
	Vwc2l
	Sema3a
	Sema3c
	Sema3e
	Sema3f
	Sema3g
	F2
	Il12b
	Npy
	Csf1
	Fgf13
	Tnfsf11
	Fcnb
	Loxl3
	Loxl4
	Il6
