# Supplementary material for: Neonatal Plasma Exosomes Contribute to Endothelial Cell-Mediated Angiogenesis and Cardiac Repair after Acute Myocardial Infarction
Source: Int J Mol Sci. 2023 Feb 6;24(4):3196. doi: 10.3390/ijms24043196 (PMC9959818; doi:10.3390/ijms24043196)
Supplement: Supplementary file 1 [file ijms-24-03196-s001.zip › ijms-2180014-Supplementary Table S2.xlsx]

## Sheet: Supplementary Table 2
Supplementary Table 2 114 interaction pairs formed by 63 npEXO ligands and 13 EC receptors in the adult heart.
L-R pair (npEXO & adult EC)	Ligand	Receptor
A2m-App	Hspg2	Kdr
Adipoq-App	Plscr1	Plscr4
Alb-App	Col4a2	App
Anxa5-App	Col18a1	Cdh13
Apoa1-App	A2m	Bsg
Apoe-App	Calr	Scarb1
Calr-App	Serpina3n	Cd36
Clec3b-App	Serpina3m	Thbd
Col14a1-App	Serpina3k	Robo4
Col4a2-App	Adipoq	Flt1
Dmkn-App	P4hb	Itga6
Gsn-App	C3	Tek
Hmgb2-App	Fbn1	F11r
Hspg2-App	Serpina1e
Lamc1-App	Serpina1c
Lpl-App	Serpina1b
Olfm4-App	Serpina1d
P4hb-App	Hyou1
Plscr1-App	Col5a1
Serpina3k-App	Lamc1
Serpina3m-App	Clu
Serpina3n-App	Psap
Serpind1-App	Vtn
Vtn-App	S100a9
A2m-Bsg	Vcp
Ahsg-Bsg	Lamb1
Aldoa-Bsg	Lamb2
Anxa1-Bsg	Anxa5
Anxa5-Bsg	Aldoa
C3-Bsg	Ahsg
Calr-Bsg	Anxa1
Clu-Bsg	Col4a1
Col5a1-Bsg	Col2a1
Fbn1-Bsg	Fn1
Hyou1-Bsg	Pf4
Lamc1-Bsg	F2
P4hb-Bsg	Gsn
Psap-Bsg	Hmgb2
Serpina1b-Bsg	Serpind1
Serpina1c-Bsg	Clec3b
Serpina1d-Bsg	Col14a1
Serpina1e-Bsg	Apoa1
Vcp-Bsg	Lpl
A2m-Cd36	Alb
Apoa1-Cd36	Olfm4
Apob-Cd36	Dmkn
Clu-Cd36	Agt
Col2a1-Cd36	Apoa2
Col4a1-Cd36	Apob
Col4a2-Cd36	Apoe
Col5a1-Cd36	Bcan
Fbn1-Cd36	Col12a1
Fn1-Cd36	Col15a1
Hyou1-Cd36	Col1a1
Lamc1-Cd36	Col1a2
Psap-Cd36	Col3a1
Serpina1b-Cd36	Col4a3
Serpina1c-Cd36	Col5a2
Serpina1d-Cd36	Col7a1
Serpina1e-Cd36	Col9a1
Adipoq-Cdh13	Col9a2
Vtn-F11r	Saa2
S100a9-Flt1	Serpina5
Bcan-Itga6
Col12a1-Itga6
Col14a1-Itga6
Col15a1-Itga6
Col18a1-Itga6
Col1a1-Itga6
Col1a2-Itga6
Col2a1-Itga6
Col3a1-Itga6
Col4a1-Itga6
Col4a2-Itga6
Col4a3-Itga6
Col5a1-Itga6
Col5a2-Itga6
Col7a1-Itga6
Col9a1-Itga6
Col9a2-Itga6
Fn1-Itga6
Hspg2-Itga6
Lamb1-Itga6
Lamb2-Itga6
Lamc1-Itga6
Agt-Kdr
Anxa5-Kdr
Col18a1-Kdr
Hspg2-Kdr
Vtn-Kdr
Plscr1-Plscr4
S100a9-Robo4
A2m-Scarb1
Apoa1-Scarb1
Apoa2-Scarb1
Apob-Scarb1
Apoe-Scarb1
Clu-Scarb1
Col5a1-Scarb1
Fbn1-Scarb1
Hyou1-Scarb1
Lamc1-Scarb1
Psap-Scarb1
S100a9-Scarb1
Saa2-Scarb1
Serpina1b-Scarb1
Serpina1c-Scarb1
Serpina1d-Scarb1
Serpina1e-Scarb1
Fn1-Tek
F2-Thbd
Pf4-Thbd
Serpina5-Thbd
Vtn-Thbd
