# Supplementary material for: Neonatal Plasma Exosomes Contribute to Endothelial Cell-Mediated Angiogenesis and Cardiac Repair after Acute Myocardial Infarction
Source: Int J Mol Sci. 2023 Feb 6;24(4):3196. doi: 10.3390/ijms24043196 (PMC9959818; doi:10.3390/ijms24043196)
Supplement: Supplementary file 1 [file ijms-24-03196-s001.zip › ijms-2180014-Supplementary Table S3.xlsx]

## Sheet: Supplementary Table 3
Supplementary Table 3 118 interaction pairs formed by 55 npEXO ligands and 16 EC receptors in the neonatal heart.
L-R pair (npEXO & neonatal EC)	Ligand	Receptor
A2m-Cd36	Fn1	Itga5
Apoa1-Cd36	Hspg2	Kdr
Apob-Cd36	Tnc	Icam1
Clu-Cd36	Col18a1	Fzd4
Col2a1-Cd36	Fgg	Cdh13
Col4a1-Cd36	Slc9a3r1	Tgfbr2
Col4a2-Cd36	Adipoq	Scarb1
Col5a1-Cd36	Sparc	Cd36
Fbn1-Cd36	Hmgb2	Robo4
Fn1-Cd36	Aldoa	Flt1
Hyou1-Cd36	Anxa1	Itga6
Lamc1-Cd36	Fbn1	F2r
Psap-Cd36	A2m	Tek
Serpina1b-Cd36	Serpina1e	Notch1
Serpina1c-Cd36	Serpina1c	Npr1
Serpina1d-Cd36	Serpina1b	F11r
Serpina1e-Cd36	Serpina1d
Adipoq-Cdh13	Hyou1
Vtn-F11r	Col5a1
F2-F2r	Lamc1
S100a9-Flt1	Clu
Agt-Fzd4	Psap
Slc9a3r1-Fzd4	S100a9
Adipoq-Icam1	Lamb1
Agt-Icam1	Apoe
Alb-Icam1	Lamb2
Fgg-Icam1	Col4a1
Psap-Icam1	Col4a2
S100a9-Icam1	Col2a1
A2m-Itga5	Agt
Aldoa-Itga5	Alb
Anxa1-Itga5	Anxa5
Apoe-Itga5	Apoa1
Bcan-Itga5	Apoa2
Clu-Itga5	Apob
Col12a1-Itga5	Bcan
Col14a1-Itga5	Col12a1
Col15a1-Itga5	Col14a1
Col18a1-Itga5	Col15a1
Col1a1-Itga5	Col1a1
Col1a2-Itga5	Col1a2
Col2a1-Itga5	Col3a1
Col3a1-Itga5	Col4a3
Col4a1-Itga5	Col5a2
Col4a2-Itga5	Col7a1
Col4a3-Itga5	Col9a1
Col5a1-Itga5	Col9a2
Col5a2-Itga5	Comp
Col7a1-Itga5	F2
Col9a1-Itga5	Fga
Col9a2-Itga5	Fgb
Comp-Itga5	Mfap2
F2-Itga5	Nme2
Fbn1-Itga5	Saa2
Fga-Itga5	Vtn
Fgb-Itga5
Fgg-Itga5
Fn1-Itga5
Hmgb2-Itga5
Hspg2-Itga5
Hyou1-Itga5
Lamc1-Itga5
Psap-Itga5
Serpina1b-Itga5
Serpina1c-Itga5
Serpina1d-Itga5
Serpina1e-Itga5
Tnc-Itga5
Bcan-Itga6
Col12a1-Itga6
Col14a1-Itga6
Col15a1-Itga6
Col18a1-Itga6
Col1a1-Itga6
Col1a2-Itga6
Col2a1-Itga6
Col3a1-Itga6
Col4a1-Itga6
Col4a2-Itga6
Col4a3-Itga6
Col5a1-Itga6
Col5a2-Itga6
Col7a1-Itga6
Col9a1-Itga6
Col9a2-Itga6
Fn1-Itga6
Hspg2-Itga6
Lamb1-Itga6
Lamb2-Itga6
Lamc1-Itga6
Agt-Kdr
Anxa5-Kdr
Col18a1-Kdr
Hspg2-Kdr
Vtn-Kdr
Mfap2-Notch1
Nme2-Npr1
S100a9-Robo4
A2m-Scarb1
Apoa1-Scarb1
Apoa2-Scarb1
Apob-Scarb1
Apoe-Scarb1
Clu-Scarb1
Col5a1-Scarb1
Fbn1-Scarb1
Hyou1-Scarb1
Lamc1-Scarb1
Psap-Scarb1
S100a9-Scarb1
Saa2-Scarb1
Serpina1b-Scarb1
Serpina1c-Scarb1
Serpina1d-Scarb1
Serpina1e-Scarb1
Fn1-Tek
Clu-Tgfbr2
Sparc-Tgfbr2
