# Supplementary material for: Neonatal Plasma Exosomes Contribute to Endothelial Cell-Mediated Angiogenesis and Cardiac Repair after Acute Myocardial Infarction
Source: Int J Mol Sci. 2023 Feb 6;24(4):3196. doi: 10.3390/ijms24043196 (PMC9959818; doi:10.3390/ijms24043196)
Supplement: Supplementary file 1 [file ijms-24-03196-s001.zip › ijms-2180014-Supplementary Table S4.xlsx]

## Sheet: Supplementary Table 4
Supplementary Table 4 66 interaction pairs formed by 41 npEXO ligands and 9 EC receptors shared in both neonatal and adult hearts.
L-R pair (neonatal & adult)	Ligand	Receptor
A2m-Cd36	A2m	Cd36
Apoa1-Cd36	Apoa1	Cdh13
Apob-Cd36	Apob	F11r
Clu-Cd36	Clu	Flt1
Col2a1-Cd36	Col2a1	Itga6
Col4a1-Cd36	Col4a1	Kdr
Col4a2-Cd36	Col4a2	Robo4
Col5a1-Cd36	Col5a1	Scarb1
Fbn1-Cd36	Fbn1	Tek
Fn1-Cd36	Fn1
Hyou1-Cd36	Hyou1
Lamc1-Cd36	Lamc1
Psap-Cd36	Psap
Serpina1b-Cd36	Serpina1b
Serpina1c-Cd36	Serpina1c
Serpina1d-Cd36	Serpina1d
Serpina1e-Cd36	Serpina1e
Adipoq-Cdh13	Adipoq
Vtn-F11r	Vtn
S100a9-Flt1	S100a9
Bcan-Itga6	Bcan
Col12a1-Itga6	Col12a1
Col14a1-Itga6	Col14a1
Col15a1-Itga6	Col15a1
Col18a1-Itga6	Col18a1
Col1a1-Itga6	Col1a1
Col1a2-Itga6	Col1a2
Col2a1-Itga6	Col3a1
Col3a1-Itga6	Col4a3
Col4a1-Itga6	Col5a2
Col4a2-Itga6	Col7a1
Col4a3-Itga6	Col9a1
Col5a1-Itga6	Col9a2
Col5a2-Itga6	Hspg2
Col7a1-Itga6	Lamb1
Col9a1-Itga6	Lamb2
Col9a2-Itga6	Agt
Fn1-Itga6	Anxa5
Hspg2-Itga6	Apoa2
Lamb1-Itga6	Apoe
Lamb2-Itga6	Saa2
Lamc1-Itga6
Agt-Kdr
Anxa5-Kdr
Col18a1-Kdr
Hspg2-Kdr
Vtn-Kdr
S100a9-Robo4
A2m-Scarb1
Apoa1-Scarb1
Apoa2-Scarb1
Apob-Scarb1
Apoe-Scarb1
Clu-Scarb1
Col5a1-Scarb1
Fbn1-Scarb1
Hyou1-Scarb1
Lamc1-Scarb1
Psap-Scarb1
S100a9-Scarb1
Saa2-Scarb1
Serpina1b-Scarb1
Serpina1c-Scarb1
Serpina1d-Scarb1
Serpina1e-Scarb1
Fn1-Tek
