# Supplementary material for: Neonatal Plasma Exosomes Contribute to Endothelial Cell-Mediated Angiogenesis and Cardiac Repair after Acute Myocardial Infarction
Source: Int J Mol Sci. 2023 Feb 6;24(4):3196. doi: 10.3390/ijms24043196 (PMC9959818; doi:10.3390/ijms24043196)
Supplement: Supplementary file 1 [file ijms-24-03196-s001.zip › ijms-2180014-Supplementary Table S5.xlsx]

## Sheet: Supplementary Table 5
Supplementary Table 5 118 interaction pairs formed by 61 MSC-EXO ligands and 17 EC receptors in the adult heart.
L-R pair (MSC-EXO & adult EC)	Ligand	Receptor
Timp3-Adam15	A2m	Adam15
A2m-App	Alb	App
Alb-App	Aldoa	Bsg
Anxa5-App	Angpt1	Cd36
Apoa1-App	Anxa1	Efnb1
Bgn-App	Anxa5	Ephb4
Chid1-App	Apoa1	F11r
Col14a1-App	Apob	Flt1
Col4a2-App	Bgn	Itga6
Ctsb-App	Chid1	Kdr
Ctsd-App	Clu	Nrp1
Fbln1-App	Col10a1	Nrp2
Gsn-App	Col11a1	Plscr4
Hspg2-App	Col12a1	Ptprb
Lamc1-App	Col14a1	Scarb1
Lpl-App	Col15a1	Tek
P4hb-App	Col16a1	Thbd
Plscr1-App	Col18a1
Sulf1-App	Col1a1
Tfpi-App	Col1a2
Tgfb1-App	Col3a1
A2m-Bsg	Col4a1
Aldoa-Bsg	Col4a2
Anxa1-Bsg	Col5a1
Anxa5-Bsg	Col5a2
Clu-Bsg	Col7a1
Col5a1-Bsg	Crtap
Crtap-Bsg	Ctsb
Ctsd-Bsg	Ctsd
Fbln1-Bsg	Dcn
Fbn1-Bsg	Efemp2
Hyou1-Bsg	Fbln1
Lama5-Bsg	Fbn1
Lamc1-Bsg	Fn1
Mmp1a-Bsg	Gsn
P4hb-Bsg	Hgf
Vcp-Bsg	Hspg2
A2m-Cd36	Hyou1
Apoa1-Cd36	Igf2
Apob-Cd36	Lama3
Clu-Cd36	Lama5
Col4a1-Cd36	Lamb1
Col4a2-Cd36	Lamb2
Col5a1-Cd36	Lamc1
Crtap-Cd36	Lpl
Ctsd-Cd36	Mmp1a
Fbn1-Cd36	Mmp2
Fn1-Cd36	P4hb
Hyou1-Cd36	Plscr1
Lama5-Cd36	Serpina1e
Lamc1-Cd36	Serpina1c
Mmp2-Efnb1	Serpina1b
Mmp2-Ephb4	Serpina1d
Bgn-F11r	Serpine1
Igf2-Flt1	Sulf1
Vegfa-Flt1	Tfpi
Bgn-Itga6	Tgfb1
Col10a1-Itga6	Timp3
Col11a1-Itga6	Tnc
Col12a1-Itga6	Vcp
Col14a1-Itga6	Vegfa
Col15a1-Itga6
Col16a1-Itga6
Col18a1-Itga6
Col1a1-Itga6
Col1a2-Itga6
Col3a1-Itga6
Col4a1-Itga6
Col4a2-Itga6
Col5a1-Itga6
Col5a2-Itga6
Col7a1-Itga6
Dcn-Itga6
Fn1-Itga6
Hspg2-Itga6
Lama5-Itga6
Lamb1-Itga6
Lamb2-Itga6
Lamc1-Itga6
Anxa5-Kdr
Col18a1-Kdr
Hspg2-Kdr
Vegfa-Kdr
Hgf-Nrp1
Vegfa-Nrp1
Vegfa-Nrp2
Efemp2-Plscr4
Fbln1-Plscr4
Plscr1-Plscr4
Lama3-Ptprb
Tnc-Ptprb
Vegfa-Ptprb
A2m-Scarb1
Apoa1-Scarb1
Apob-Scarb1
Clu-Scarb1
Col5a1-Scarb1
Crtap-Scarb1
Ctsd-Scarb1
Fbn1-Scarb1
Hyou1-Scarb1
Lama5-Scarb1
Lamc1-Scarb1
Angpt1-Tek
Fn1-Tek
Serpine1-Thbd
Serpina1e-Bsg
Serpina1c-Bsg
Serpina1b-Bsg
Serpina1d-Bsg
Serpina1e-Cd36
Serpina1c-Cd36
Serpina1b-Cd36
Serpina1d-Cd36
Serpina1e-Scarb1
Serpina1c-Scarb1
Serpina1b-Scarb1
Serpina1d-Scarb1
