# Supplementary material for: Neonatal Plasma Exosomes Contribute to Endothelial Cell-Mediated Angiogenesis and Cardiac Repair after Acute Myocardial Infarction
Source: Int J Mol Sci. 2023 Feb 6;24(4):3196. doi: 10.3390/ijms24043196 (PMC9959818; doi:10.3390/ijms24043196)
Supplement: Supplementary file 1 [file ijms-24-03196-s001.zip › ijms-2180014-Supplementary Table S6.xlsx]

## Sheet: Supplementary Table 6
Supplementary Table 6 76 common pairs formed by 36 exosome ligands and 8 EC receptors in adult heart shared by npEXO and MSC-EXO.
L-R pair (np-EXO & MSC-EXO)	Ligand	Receptor
A2m-App	A2m	App
Alb-App	Alb	Bsg
Anxa5-App	Anxa5	Cd36
Apoa1-App	Apoa1	Itga6
Col14a1-App	Col14a1	Kdr
Col4a2-App	Col4a2	Plscr4
Gsn-App	Gsn	Scarb1
Hspg2-App	Hspg2	Tek
Lamc1-App	Lamc1
Lpl-App	Lpl
P4hb-App	P4hb
Plscr1-App	Plscr1
A2m-Bsg	Aldoa
Aldoa-Bsg	Anxa1
Anxa1-Bsg	Clu
Anxa5-Bsg	Col5a1
Clu-Bsg	Fbn1
Col5a1-Bsg	Hyou1
Fbn1-Bsg	Vcp
Hyou1-Bsg	Apob
Lamc1-Bsg	Col4a1
P4hb-Bsg	Fn1
Vcp-Bsg	Col12a1
A2m-Cd36	Col15a1
Apoa1-Cd36	Col18a1
Apob-Cd36	Col1a1
Clu-Cd36	Col1a2
Col4a1-Cd36	Col3a1
Col4a2-Cd36	Col5a2
Col5a1-Cd36	Col7a1
Fbn1-Cd36	Lamb1
Fn1-Cd36	Lamb2
Hyou1-Cd36	Serpina1e
Lamc1-Cd36	Serpina1c
Col12a1-Itga6	Serpina1b
Col14a1-Itga6	Serpina1d
Col15a1-Itga6
Col18a1-Itga6
Col1a1-Itga6
Col1a2-Itga6
Col3a1-Itga6
Col4a1-Itga6
Col4a2-Itga6
Col5a1-Itga6
Col5a2-Itga6
Col7a1-Itga6
Fn1-Itga6
Hspg2-Itga6
Lamb1-Itga6
Lamb2-Itga6
Lamc1-Itga6
Anxa5-Kdr
Col18a1-Kdr
Hspg2-Kdr
Plscr1-Plscr4
A2m-Scarb1
Apoa1-Scarb1
Apob-Scarb1
Clu-Scarb1
Col5a1-Scarb1
Fbn1-Scarb1
Hyou1-Scarb1
Lamc1-Scarb1
Fn1-Tek
Serpina1e-Bsg
Serpina1c-Bsg
Serpina1b-Bsg
Serpina1d-Bsg
Serpina1e-Cd36
Serpina1c-Cd36
Serpina1b-Cd36
Serpina1d-Cd36
Serpina1e-Scarb1
Serpina1c-Scarb1
Serpina1b-Scarb1
Serpina1d-Scarb1
